# Supplementary material for: Indications for Three Independent Domestication Events for the Tea Plant (Camellia sinensis (L.) O. Kuntze) and New Insights into the Origin of Tea Germplasm in China and India Revealed by Nuclear Microsatellites
Source: PLoS One. 2016 May 24;11(5):e0155369. doi: 10.1371/journal.pone.0155369 (PMC4878758; doi:10.1371/journal.pone.0155369)
Supplement: S1 Table — (XLS) [file pone.0155369.s004.xls]

## Sheet: Sheet1
S1 Table: Collection Information of the 392 tea samples used in the current study
Serial No.	Voucher	Accession/clone/collection	Morphotype	Source	Notes
CI001	GLM-144064	Caicha 1	China type	China, Fujian, Wuyishan	Near wild?
CI002	GLM-144065	Caicha 2	China type	China, Fujian, Wuyishan	Near wild?
CI003	GLM-144066	Caicha 3	China type	China, Fujian, Wuyishan	Near wild?
CI004	GLM-144067	Caicha 4	China type	China, Fujian, Wuyishan	Near wild?
CI005	GLM-144068	Caicha 5	China type	China, Fujian, Wuyishan	Near wild?
CI006	GLM-144069	Caicha 6	China type	China, Fujian, Wuyishan	Near wild?
CI007	GLM-144070	Caicha 7	China type	China, Fujian, Wuyishan	Near wild?
CI008	GLM-144071	Caicha 8	China type	China, Fujian, Wuyishan	Near wild?
CI009	GLM-144072	Caicha 9	China type	China, Fujian, Wuyishan	Near wild?
CI010	GLM-144073	Caicha 10	China type	China, Fujian, Wuyishan	Near wild?
CI011	4539	Camellia sinensis var. sinensis	China type	China, Hunan, Chengbu	Near wild?
CI012	4551	Camellia sinensis var. sinensis	China type	China, Hunan, Xinning	Near wild?
CI013	4575	Camellia sinensis var. sinensis	China type	China, Hunan, Dongan
CI014	4680	Camellia sinensis var. sinensis	China type	China, Guangxi, Longsheng
CI015	4682	Camellia sinensis var. sinensis	China type	China, Guangxi, Longsheng
CI016	4518(A)	Camellia sinensis var. sinensis	China type	China, Hunan, Dongkou
CI017	4518(B)	Camellia sinensis var. sinensis	China type	China, Hunan, Dongkou
CI018	ZJY01	Guiyang 1	China type	Guizhou Province, Guiyang	Ancient tree, around 800 years old
CI019	ZJY02	Guiyang 2	China type	Guizhou Province, Guiyang	Ancient tree, around 400 years old
CI020	ZJY03	Guiyang 3	China type	Guizhou Province, Guiyang	Ancient tree
CI021	ZJY04	Guiyang 4	China type	Guizhou Province, Guiyang	Ancient tree
CI022	ZJY05	Guiyang 5	China type	Guizhou Province, Guiyang	Ancient tree
CI023	ZJY06	Guiyang 6	China type	Guizhou Province, Guiyang	Ancient trees (tea King, 1500 years old?)
CI024	ZJY07	Guiyang 7	China type	Guizhou Province, Guiyang	Ancient tree
CI025	ZJY08	Guiyang 8	China type	Guizhou Province, Guiyang	Ancient tree
CI026	ZJY09	Guiyang 9	China type	Guizhou Province, Guiyang	Ancient tree, around 900 years old
CI027	WYW-1401	Wuyuan 1	China type	China, Jiangxi, Wuyuan	Old tree
CI028	WYW-1402	Wuyuan 2	China type	China, Jiangxi, Wuyuan	Old tree
CI029	WYW-1403	Wuyuan 3	China type	China, Jiangxi, Wuyuan	Old tree
CI030	WYW-1404	Wuyuan 4	China type	China, Jiangxi, Wuyuan	Old tree
CI031	WYW-1405	Wuyuan 5	China type	China, Jiangxi, Wuyuan	Old tree
CI032	GLM-144082	Longjing Tea, Yucha 1	China type	China, Zhejiang, Hangzhou, Hugong temple	Ancient cultivar, more than two hundred years
CI033	GLM-144082	Longjing Tea, Yucha 2	China type	China, Zhejiang, Hangzhou, Hugong temple	Ancient cultivar, more than two hundred years
CI034	GLM-144082	Longjing Tea, Yucha 3	China type	China, Zhejiang, Hangzhou, Hugong temple	Ancient cultivar, more than two hundred years
CI035	GLM-144082	Longjing Tea, Yucha 4	China type	China, Zhejiang, Hangzhou, Hugong temple	Ancient cultivar, more than two hundred years
CI036	GLM-144082	Longjing Tea, Yucha 5	China type	China, Zhejiang, Hangzhou, Hugong temple	Ancient cultivar, more than two hundred years
CI037	GLM-144082	Longjing Tea, Yucha 6	China type	China, Zhejiang, Hangzhou, Hugong temple	Ancient cultivar, more than two hundred years
CI038	GLM-144062	Longjing Tea 1	China type	China, Zhejiang, Hangzhou, Lingyin temple
CI039	GLM-144063	Longjing Tea 2	China type	China, Zhejiang, Hangzhou, Lingyin temple
CI040	GLM-144059	Zhejiang 1	China type	China, Zhejiang, Hangzhou Botanical Garden
CI041	GLM-144060	Zhejiang 2	China type	China, Zhejiang, Hangzhou Botanical Garden
CI042	GLM-144061	Zhejiang 3	China type	China, Zhejiang, Hangzhou Botanical Garden
CI043	GLM-144077	Zhejiang 4	China type	China, Zhejiang, Shaoxing
CI044	GLM-144078	Zhejiang 5	China type	China, Zhejiang, Shaoxing
CI045	GLM-144079	Zhejiang 6	China type	China, Zhejiang, Yandanshan
CI046	GLM-144079	Zhejiang 7	China type	China, Zhejiang, Yandanshan
CI047	GLM-144080	Zhejiang 8	China type	China, Zhejiang, Lishui
CI048	GLM-144080	Zhejiang 9	China type	China, Zhejiang, Lishui
CI049	GLM-144081	Zhejiang 10	China type	China, Zhejiang, Jiangshan
CI050	GLM-144081	Zhejiang 11	China type	China, Zhejiang, Jiangshan
CI051	TRFK 150	TRFK 150	China type	Kenya, Tea Research Foundation	Originally introduced from China, Zhejiang
CI052	TRFK 151	TRFK 151	China type	Kenya, Tea Research Foundation	Originally introduced from China, Zhejiang
CI053	TRFK 154	TRFK 154	China type	Kenya, Tea Research Foundation	Originally introduced from China, Zhejiang
CI054	TRFK 155	TRFK 155	China type	Kenya, Tea Research Foundation	Originally introduced from China, Zhejiang
CI055	TRFK 156	TRFK 156	China type	Kenya, Tea Research Foundation	Originally introduced from China, Zhejiang
CI056	14110301	Taofen	China type	China, Jiangxi, Xiushui, Tea Research Institute
CI057	14110302	Qijing Baihao	China type	China, Jiangxi, Xiushui, Tea Research Institute
CI058	14110303	Hongcha No.15	China type	China, Jiangxi, Xiushui, Tea Research Institute
CI059	14110304	Anyuang Kucha	China type	China, Jiangxi, Xiushui, Tea Research Institute
CI060	14110305	Chengfang No. 4	China type	China, Jiangxi, Xiushui, Tea Research Institute
CI061	14110306	Zhuyeqing	China type	China, Jiangxi, Xiushui, Tea Research Institute
CI062	14110307	Shanchazhong	China type	China, Jiangxi, Xiushui, Tea Research Institute
CI063	14110308	Gaofengwan	China type	China, Jiangxi, Xiushui, Tea Research Institute
CI064	14110309	Xinjian No. 1	China type	China, Jiangxi, Xiushui, Tea Research Institute
CI065	14110310	Jinchun	China type	China, Jiangxi, Xiushui, Tea Research Institute
CI066	14110311	Gaoji Daye	China type	China, Jiangxi, Xiushui, Tea Research Institute
CI067	14110312	Qianbaimuqiao	China type	China, Jiangxi, Xiushui, Tea Research Institute
CI068	14110313	Jinyangzhao	China type	China, Jiangxi, Xiushui, Tea Research Institute
CI069	14110314	Dayelongcha	China type	China, Jiangxi, Xiushui, Tea Research Institute
CI070	GLM-144074	Shiuxian Tea	China type	China, Fujian, Wuyishan
CI071	GLM-144075	Huangda Tea	China type	China, Fujian, Wuyishan
CI072	GLM-144076	Queshe Tea	China type	China, Fujian, Wuyishan
CI073	GLM-144083	Yabi 01	China type	China, Sichuan,Yongchuan
CI074	GLM-144084	Huaqiu 08	China type	China, Sichuan,Yongchuan
CI075	GLM-144085	Mingxin 08	China type	China, Sichuan,Yongchuan
CI076	GLM-144086	Qian08	China type	China, Sichuan,Yongchuan
CI077	GLM-144088	Hong 33	China type	China, Sichuan,Yongchuan
CI078	GLM-144090	Yancha No. 10	China type	China, Sichuan,Yongchuan
CI079	GLM-144091	Mingshan 131	China type	China, Sichuan,Yongchuan
CI080	001	Fuding Dabai Tea	China type	China, Yunnan, Menghai, Tea Research Institute
CI081	002	Yiliang Baohong Tea	China type	China, Yunnan, Menghai, Tea Research Institute	Originally colected from China, Yunnan, Yiliang
CI082	003	Guanyunshan Tea	China type	China, Yunnan, Menghai, Tea Research Institute
CI083	004	Linxuan No. 5	China type	China, Yunnan, Menghai, Tea Research Institute
CI084	005	Fenghuang Shuixian No. 2	China type	China, Yunnan, Menghai, Tea Research Institute
CI085	006	Shiuxianhuang Daye Tea	China type	China, Yunnan, Menghai, Tea Research Institute
CI086	011	Niuzai Gaoshu Tea	China type	China, Yunnan, Menghai, Tea Research Institute
CI087	012	Shibolianshan Tea	China type	China, Yunnan, Menghai, Tea Research Institute
CI088	013	Huangni Heda Tea	China type	China, Yunnan, Menghai, Tea Research Institute
CI089	014	Yuanjiang wild Tea	China type	China, Yunnan, Menghai, Tea Research Institute	Originally collected from China, Yunnan, Yuanjiang
CI090	015	Shangbaishui Tea	China type	China, Yunnan, Menghai, Tea Research Institute
CI091	016	Yiliang Tai Tea	China type	China, Yunnan, Menghai, Tea Research Institute	Originally colected from China, Yunnan, Yiliang
CI092	018	Jiangshu Xiaoye Tea	China type	China, Yunnan, Menghai, Tea Research Institute	Originally collected from China, Jiangshu
CI093	020	Dandaren Tea (2)	China type	China, Yunnan, Menghai, Tea Research Institute
CI094	021	Yunhua Ku Tea	China type	China, Yunnan, Menghai, Tea Research Institute
CI095	022	Zhengxiongyuan Tea	China type	China, Yunnan, Menghai, Tea Research Institute	Originally collected from China, Yunnan, Zhengxiong
CI096	023	Daguan Xiaoye Tea	China type	China, Yunnan, Menghai, Tea Research Institute
CI097	024	Dandaren Tea (3)	China type	China, Yunnan, Menghai, Tea Research Institute
CI098	025	Niujie Tea	China type	China, Yunnan, Menghai, Tea Research Institute
CI099	026	Zhongcunjia Tea	China type	China, Yunnan, Menghai, Tea Research Institute
CI100	027	Dousha Tea	China type	China, Yunnan, Menghai, Tea Research Institute
CI101	028	Jiucheng Tea	China type	China, Yunnan, Menghai, Tea Research Institute
CI102	029	Yimei Tea	China type	China, Yunnan, Menghai, Tea Research Institute	Originally collected from China, Yunnan, Yimei
CI103	030	Daguengnuo Tea	China type	China, Yunnan, Menghai, Tea Research Institute
CI104	031	Jiulong Daye Tea	China type	China, Yunnan, Menghai, Tea Research Institute
CI105	032	Guangxi Hengxian Xiaoye Tea	China type	China, Yunnan, Menghai, Tea Research Institute	Originally collected from China, Guanxi, Hengxian
CI106	JX-6	Eshu_11	China type	China, Hubei
CI107	JX-5	Xuanen_27	China type	China, Hubei
CI108	JX-4	Jingming_1	China type	China, Hubei
CI109	JX-3	Yihongzhao	China type	China, Hubei
CI110	JX-2	Wufeng_210	China type	China, Hubei
CI111	GLM-144030	Niaowang Tea	China type	China, Guizhou, Guiding, Yunwu
CI112	ZJY10	Fuyun 6	China type	China, Guizhou, Guiyang, Huaxi
CI113	SD1	Laoshan Tea	China type	China, Shandong, Qingdao, Laoshan
CI114	SD2	Huangdao Tea	China type	China, Shandong, Qingdao, Huangdao
CI115	HN1	Dabai Tea	China type	China, Henan,Xinyang
CI116	HN2	Fuyun 6	China type	China, Henan,Xinyang
CI117	HN3	Ben Tea	China type	China, Henan,Xinyang
CI118	HN4	Xinyang Tea	China type	China, Henan,Xinyang
CI119	GLM-154093	Liuanguapian	China type	China, Anhui, Jinzhai	Around 100 years old
CI120	GLM-154094	Anhui No. 7	China type	China, Anhui, Tongcheng	Near wild?
CI121	GLM-154095	Huangshan Tea	China type	China, Anhui, She	Near wild?
CI122	GLM-154096	Anhui 1	China type	China, Anhui
CI123	TRFK 165	TRFK 165	China type	Kenya, Tea Research Foundation	Originally introduced from China, Gongdong
CI124	TRFK 166	TRFK 166	China type	Kenya, Tea Research Foundation	Originally introduced from China, Gongdong
CI125	TRFK 167	TRFK 167	China type	Kenya, Tea Research Foundation	Originally introduced from China, Gongdong
CI126	TRFK 153	TRFK 153	China type	Kenya, Tea Research Foundation	Originally introduced from China, Zhejiang
CI127	14110315	Dayu Yunshancha	China type	China, Jiangxi, Xiushui, Tea Research Institute
CI128	GLM-144087	Tianfu 24	China type	China, Sichuan,Yongchuan
CI129	GLM-144089	Tingfu 36	China type	China, Sichuan,Yongchuan
CI130	GLM-144092	Pipacha	China type	China, Sichuan,Yongchuan
CI131	010	Lechang Baomao Tea	China type	China, Yunnan, Menghai, Tea Research Institute	Originally collected from China, Guangdong, Lechang
CI132	017	Goujie Caihua Tea	China type	China, Yunnan, Menghai, Tea Research Institute
CI133	TRFK 147	TRFK 147	China type	Kenya, Tea Research Foundation	Cultivar introduced from China, Gongdong
CI134	TRFK 157	TRFK 157	China type	Kenya, Tea Research Foundation	Cultivar introduced from China, Gongdong
CI135	TRFK 158	TRFK 158	China type	Kenya, Tea Research Foundation	Cultivar introduced from China, Gongdong
CI136	TRFK 159	TRFK 159	China type	Kenya, Tea Research Foundation	Cultivar introduced from China, Gongdong
CI137	TRFK 163	TRFK 163	China type	Kenya, Tea Research Foundation	Cultivar introduced from China, Gongdong
CI138	LMM0046	WQ 3	Assam type	China, Yunnan, Changning, Wenquan	Ancient tree. Trunk diameter 60-70 cm
CI139	LMM0094	FS 5	Assam type	China, Yunnan, Fengqing, Fengshan	Ancient tree
CI140	LMM0097	FS 8	Assam type	China, Yunnan, Fengqing, Fengshan	Ancient tree
CI141	LMM0151	GM 4	Assam type	China, Yunnan, Gengma, Mengsa	Ancient tree
CI142	LMM0152	GM 5	Assam type	China, Yunnan, Gengma, Mengsa	Ancient tree
CI143	LMM0156	GM 9	Assam type	China, Yunnan, Gengma, Mengsa	Ancient tree
CI144	LMM0229	MK 7	Assam type	China, Yunnan, Shuangjiang, Mengku	Ancient tree
CI145	LMM0230	MK 8	Assam type	China, Yunnan, Shuangjiang, Mengku	Ancient tree
CI146	LMM0274	NNS 4	Assam type	China, Yunnan, Menghai, Nannuoshan	Ancient tree. Trunk diameter 60-65 cm, over 800 years?
CI147	LMM0277	NNS 6	Assam type	China, Yunnan, Menghai, Nannuoshan	Ancient tree. Trunk diameter 70-80 cm, 600-800 years?
CI148	LMM0279	NNS 7	Assam type	China, Yunnan, Menghai, Nannuoshan	Ancient tree. Trunk diameter 65-70 cm, 400-500 years?
CI149	LMM0282	NNS 9	Assam type	China, Yunnan, Menghai, Nannuoshan	Ancient tree. Trunk diameter 40-45 cm
CI150	LMM0306	JL 10	Assam type	China, Yunnan, Menghai, Bulanshan	Ancient tree. Trunk diameter 40-45 cm
CI151	LMM0324	LME 6	Assam type	China, Yunnan, Menghail, Aomaner	Ancient tree. Trunk diameter 40-45 cm
CI152	LMM0338	LBZ 2	Assam type	China, Yunnan, Menghai, Laobanzang	Ancient tree. Trunk diameter 40-50 cm
CI153	LMM0362	LBZ 11	Assam type	China, Yunnan, Menghai, Laobanzang	Ancient tree. Trunk diameter 60-70 cm
CI154	LMM0363	LBZ 12	Assam type	China, Yunnan, Menghai, Laobanzang	Ancient tree. Trunk diameter 70-80 cm
CI155	LMM0365	LBZ 13	Assam type	China, Yunnan, Menghai, Laobanzang	Ancient tree. Trunk diameter 70-80 cm
CI156	LMM0376	MX 3	Assam type	China, Yunnan, Menghai, Daluo	Ancient tree. Trunk diameter 60-70 cm
CI157	LMM0384	MX 8	Assam type	China, Yunnan, Menghai, Daluo	Ancient tree. Trunk diameter 60-70 cm
CI158	LMM0410	XD 13	Assam type	China, Yunnan, Menghai, Xiding	Ancient tree. Trunk diameter 30-45 cm
CI159	LMM0417	DA 2	Assam type	China, Yunnan, Menghai, Mengsong	Ancient tree. Trunk diameter 50-60 cm
CI160	LMM0418	DA 3	Assam type	China, Yunnan, Menghai, Mengsong	Ancient tree. Trunk diameter 60-70 cm
CI161	LMM0425	DA 7	Assam type	China, Yunnan, Menghai, Mengsong	Ancient tree. Trunk diameter 60-65 cm
CI162	LMM0458	MH 14	Assam type	China, Yunnan, MengLa, Yiwu	Ancient tree. Trunk diameter 50-60 cm
CI163	LMM0468	MQ 7	Assam type	China, Yunnan, MengLa, Xiang Ming	Ancient tree. Trunk diameter 50-60 cm
CI164	LMM0469	MQ 8	Assam type	China, Yunnan, MengLa, Xiang Ming	Ancient tree. Trunk diameter 70-80 cm
CI165	LMM0529	JM 15	Assam type	China, Yunnan, Lancang, Jingmai	Ancient tree. Trunk diameter 60-65 cm
CI166	LMM0561	MZ 8	Assam type	China, Yunnan, Menglian, Mangzhong	Ancient tree. Trunk diameter 50-55 cm
CI167	LMM0610	BW 14	Assam type	China, Yunnan, Lancang, Bangwei	Ancient tree. Trunk diameter 60-80 cm
CI168	LMM0622	YT 3	Assam type	China, Yunnan, Jinggu, Minle	Ancient tree. Trunk diameter 40-50 cm
CI169	LMM0648	YT 15	Assam type	China, Yunnan, Jinggu, Minle	Ancient tree. Trunk diameter 50-60 cm
CI170	LMM0651	WS 2	Assam type	China, Yunnan, Jingggu, Wenshan	Ancient tree. Trunk diameter 30-40 cm
CI171	LMM0674	ZD 6	Assam type	China, Yunnan, Zhenyuan, Zhedong	Ancient tree. Trunk diameter 60-75 cm
CI172	LMM0780	ZT 1	Assam type	China, Yunnan, Lancang, Zhutang	Ancient tree. Trunk diameter 45-50 cm
CI173	LMM0801	BM 2	Assam type	China, Yunnan, Xi Meng, Ban Ma	Ancient tree
CI174	LMM0830	TF 7	Assam type	China, Yunnan, Jiangcheng, Guoqing	Ancient tree. Trunk diameter 40-50 cm
CI175	LMM0840	YX 1	Assam type	China, Yunnan, Si Mao, Yi Xiang	Ancient tree. Trunk diameter 50-55 cm
CI176	LMM0855	KH 11	Assam type	China, Yunnan, Puer, Fengyang	Ancient tree
CI177	LMM0875	XZ 2	Assam type	China, Yunnan, Puer, Mohei	Ancient tree. Trunk diameter 40-45 cm
CI178	LMM0891	XZ 15	Assam type	China, Yunnan, Puer, Mohei	Ancient tree. Trunk diameter 45-50 cm
CI179	LMM0904	JX 8	Assam type	China, Yunnan, Mojiang, Jingxing	Ancient tree. Trunk diameter 60-65 cm
CI180	LMM0907	JX 11	Assam type	China, Yunnan, Mojiang, Jingxing	Ancient tree. Trunk diameter 70-80 cm
CI181	LMM0908	JX 12	Assam type	China, Yunnan, Mojiang, Jingxing	Ancient tree. Trunk diameter 50-55 cm
CI182	LMM0337	LBZ 1	Assam type	China, Yunnan, Menghai, Laobanzang	Ancient tree. Trunk diameter 50-60 cm, 500-600 years?
CI183	LMM0649	WS 1	Assam type	China, Yunnan, Jingggu, Wenshan	Ancient tree. Trunk diameter 45-50 cm
CI184	LMM0786	ZT 5	Assam type	China, Yunnan, Lancang, Zhutang	Ancient tree
CI185	LMM0305	JL 9	Assam type	China, Yunnan, Menghai, Bulanshan	Ancient tree. Trunk diameter 30-35 cm
CI186	LMM0062	WQ 6	Assam type	China, Yunnan, Changning, Wenquan	Ancient tree. Trunk diameter 60-80 cm
CI187	LMM0076	WQ 11	Assam type	China, Yunnan, Changning, Wenquan	Ancient tree. Trunk diameter 60-70 cm
CI188	LMM0081	WQ 12	Assam type	China, Yunnan, Changning, Wenquan	Ancient tree. Trunk diameter 80 cm
CI189	LMM0159	NL 2	Assam type	China, Yunnan, Cangyuan, Nuoliang	Ancient tree; Trunk diameter 70-80 cm, over 800 years?
CI190	LMM0169	NL 9	Assam type	China, Yunnan, Cangyuan, Nuoliang	Ancient tree. Trunk diameter 40-50 cm
CI191	LMM0170	NL10	Assam type	China, Yunnan, Cangyuan, Nuoliang	Ancient tree. Trunk diameter 40 cm
CI192	LMM0171	NL11	Assam type	China, Yunnan, Cangyuan, Nuoliang	Ancient tree. Trunk diameter 70-80 cm
CI193	LMM0249	CF 8	Assam type	China, Yunnan, Yunxian, Chafang	Ancient tree. Trunk diameter 35 cm
CI194	LMM0251	CF10	Assam type	China, Yunnan, Yunxian, Chafang	Ancient tree. Trunk diameter 40 cm
CI195	LMM0325	LME 7	Assam type	China, Yunnan, Menghail, Aomaner	Ancient tree. Trunk diameter 60-65 cm
CI196	LMM0336	LME 15	Assam type	China, Yunnan, Menghail, Aomaner	Ancient tree. Trunk diameter 40-45 cm
CI197	LMM0438	MH 2	Assam type	China, Yunnan, MengLa, Yiwu	Ancient tree. Trunk diameter 60-70 cm
CI198	LMM0526	JM 13	Assam type	China, Yunnan, Lancang, Jingmai	Ancient tree. Trunk diameter 60-70 cm
CI199	LMM0562	MZ 9	Assam type	China, Yunnan, Menglian, Mangzhong	Ancient tree. Trunk diameter 50-55 cm
CI200	LMM0575	BW 1	Assam type	China, Yunnan, Lancang, Bangwei	Ancient tree. Trunk diameter 1.5-2m, over 1500 years?
CI201	LMM0583	BW 6	Assam type	China, Yunnan, Lancang, Bangwei	Ancient tree. Trunk diameter 60-70 cm
CI202	LMM0609	BW 13	Assam type	China, Yunnan, Lancang, Bangwei	Ancient tree. Trunk diameter 80-90 cm
CI203	LMM0669	ZD 1	Assam type	China, Yunnan, Zhenyuan, Zhedong	Ancient tree. Trunk diameter 60-65 cm
CI204	LMM0828	TF 5	Assam type	China, Yunnan, Jiangcheng Guoqing	Ancient tree. Trunk diameter 50-60 cm
CI205	LMM690	Bangdong Assam tea	Assam type	China, Yunnan, Menghai, Tea Research Institute
CI206	LMM691	Shuangjiang Yehei Assam tea	Assam type	China, Yunnan, Menghai, Tea Research Institute
CI207	LMM692	Mangbing Assam tea	Assam type	China, Yunnan, Menghai, Tea Research Institute
CI208	LMM694	Dasi Assam tea	Assam type	China, Yunnan, Menghai, Tea Research Institute
CI209	LMM695	Bingdao Changya tea	Assam type	China, Yunnan, Menghai, Tea Research Institute
CI210	LMM699	Bingdaohei Assam tea	Assam type	China, Yunnan, Menghai, Tea Research Institute
CI211	LMM700	Shuangjiang Tongzhuang Assam tea	Assam type	China, Yunnan, Menghai, Tea Research Institute
CI212	LMM708	Wangzishu Xiye tea	Assam type	China, Yunnan, Menghai, Tea Research Institute
CI213	LMM709	Yunxian Assam tea	Assam type	China, Yunnan, Menghai, Tea Research Institute
CI214	LMM710	Maanshan Assam tea	Assam type	China, Yunnan, Menghai, Tea Research Institute
CI215	LMM711	Yunlong Assam tea	Assam type	China, Yunnan, Menghai, Tea Research Institute
CI216	LMM712	Yiwu greenshoot tea	Assam type	China, Yunnan, Menghai, Tea Research Institute
CI217	LMM714	Jinggu Dabai tea	Assam type	China, Yunnan, Menghai, Tea Research Institute
CI218	LMM716	Gongnong tea	Assam type	China, Yunnan, Menghai, Tea Research Institute
CI219	LMM717	Mengku Xiaoye tea	Assam type	China, Yunnan, Menghai, Tea Research Institute
CI220	LMM718	Jinggu Assam tea	Assam type	China, Yunnan, Menghai, Tea Research Institute
CI221	LMM722	Zhongshan Assam tea	Assam type	China, Yunnan, Menghai, Tea Research Institute
CI222	LMM723	Wafangzai tea	Assam type	China, Yunnan, Menghai, Tea Research Institute
CI223	LMM727	Jiangdong Assam tea	Assam type	China, Yunnan, Menghai, Tea Research Institute
CI224	LMM729	Nuofu Assam tea	Assam type	China, Yunnan, Menghai, Tea Research Institute
CI225	LMM730	Minglang Assam tea	Assam type	China, Yunnan, Menghai, Tea Research Institute
CI226	LMM731	Qingtang Assam tea	Assam type	China, Yunnan, Menghai, Tea Research Institute
CI227	LMM732	Shuangjiang Bingdao tea	Assam type	China, Yunnan, Menghai, Tea Research Institute
CI228	LMM733	Manghiu Assam tea	Assam type	China, Yunnan, Menghai, Tea Research Institute
CI229	LMM734	Mengku tea	Assam type	China, Yunnan, Menghai, Tea Research Institute
CI230	LMM740	Naba tea	Assam type	China, Yunnan, Menghai, Tea Research Institute
CI231	LMM742	Madeng tea	Assam type	China, Yunnan, Menghai, Tea Research Institute
CI232	LMM745	Majie Assam tea	Assam type	China, Yunnan, Menghai, Tea Research Institute
CI233	LMM746	Erdaoqiao Assam tea	Assam type	China, Yunnan, Menghai, Tea Research Institute
CI234	LMM747	Burma tea	Assam type	China, Yunnan, Menghai, Tea Research Institute
CI235	LMM748	Shuitang Assam tea	Assam type	China, Yunnan, Menghai, Tea Research Institute
CI236	LMM749	Jingmai Assam tea	Assam type	China, Yunnan, Menghai, Tea Research Institute
CI237	LMM751	Ximuhongai tea	Assam type	China, Yunnan, Menghai, Tea Research Institute
CI238	LMM752	Mengpei Assam tea	Assam type	China, Yunnan, Menghai, Tea Research Institute
CI239	LMM753	Ejiahei tea	Assam type	China, Yunnan, Menghai, Tea Research Institute
CI240	LMM754	Heping Assam tea	Assam type	China, Yunnan, Menghai, Tea Research Institute
CI241	LMM755	Wenquanbaohong tea	Assam type	China, Yunnan, Menghai, Tea Research Institute
CI242	LMM756	Daan Assam tea	Assam type	China, Yunnan, Menghai, Tea Research Institute
CI243	LMM759	Kunliushan Assam tea	Assam type	China, Yunnan, Menghai, Tea Research Institute
CI244	LMM763	Sanzhong Assam tea	Assam type	China, Yunnan, Menghai, Tea Research Institute
CI245	LMM765	Xiaomengtong tea	Assam type	China, Yunnan, Menghai, Tea Research Institute
CI246	LMM774	Naka Assam tea	Assam type	China, Yunnan, Menghai, Tea Research Institute
CI247	DUG 1	Dadugang Daye Tea	Assam type	China, Yunnan, Dadugang
CI248	DUG 2	Dadugang Daye Tea	Assam type	China, Yunnan, Dadugang
CI249	DUG 5	Dadugang Daye Tea	Assam type	China, Yunnan, Dadugang
CI250	DUG 6	Dadugang Daye Tea	Assam type	China, Yunnan, Dadugang
CI251	LMM002	Baoshan 1	Assam type	China, Bioshan, Longling
CI252	LMM036	Baoshan 2	Assam type	China, Bioshan, Changning
CI253	12006	Baihao	Assam type	China, Yunnan, Puer
CI254	12007	Changye Baihao	Assam type	China, Yunnan, Puer
CI255	12008	Xieya Dabaihao	Assam type	China, Yunnan, Puer
CI256	LMM693	Chafang Assam tea	Assam type	China, Yunnan, Menghai, Tea Research Institute
CI257	LMM696	Xinhuaku tea	Assam type	China, Yunnan, Menghai, Tea Research Institute
CI258	LMM697	Tuantian Assam tea	Assam type	China, Yunnan, Menghai, Tea Research Institute
CI259	LMM698	Bingdaochangya tea	Assam type	China, Yunnan, Menghai, Tea Research Institute
CI260	LMM701	Laoguangzai tea	Assam type	China, Yunnan, Menghai, Tea Research Institute
CI261	LMM702	Mengyang Assam tea	Assam type	China, Yunnan, Menghai, Tea Research Institute
CI262	LMM703	Guanzai tea	Assam type	China, Yunnan, Menghai, Tea Research Institute
CI263	LMM704	Huangyadabai tea	Assam type	China, Yunnan, Menghai, Tea Research Institute
CI264	LMM705	Puchuandazhelang tea	Assam type	China, Yunnan, Menghai, Tea Research Institute
CI265	LMM706	Puchuang Assam tea	Assam type	China, Yunnan, Menghai, Tea Research Institute
CI266	LMM707	Nongdaocun tea	Assam type	China, Yunnan, Menghai, Tea Research Institute
CI267	LMM713	Wenshanxiaojie tea	Assam type	China, Yunnan, Menghai, Tea Research Institute
CI268	LMM715	Yongping Assam tea	Assam type	China, Yunnan, Menghai, Tea Research Institute
CI269	LMM719	Wuliang Assam tea	Assam type	China, Yunnan, Menghai, Tea Research Institute
CI270	LMM720	Xiaogude Assam tea	Assam type	China, Yunnan, Menghai, Tea Research Institute
CI271	LMM721	Bijiang Assam tea	Assam type	China, Yunnan, Menghai, Tea Research Institute
CI272	LMM724	Fengqing Assam tea	Assam type	China, Yunnan, Menghai, Tea Research Institute
CI273	LMM725	Yangmei tea	Assam type	China, Yunnan, Menghai, Tea Research Institute
CI274	LMM726	Naiyouxiang tea	Assam type	China, Yunnan, Menghai, Tea Research Institute
CI275	LMM728	Fengqingbenshan tea	Assam type	China, Yunnan, Menghai, Tea Research Institute
CI276	LMM735	Yuanyang tea	Assam type	China, Yunnan, Menghai, Tea Research Institute
CI277	LMM736	Daping Assam tea	Assam type	China, Yunnan, Menghai, Tea Research Institute
CI278	LMM738	unkonw	Assam type	China, Yunnan, Menghai, Tea Research Institute
CI279	LMM739	Pingzaixiaoye tea	Assam type	China, Yunnan, Menghai, Tea Research Institute
CI280	LMM741	Wenpa tea	Assam type	China, Yunnan, Menghai, Tea Research Institute
CI281	LMM750	Ginuo Assam tea	Assam type	China, Yunnan, Menghai, Tea Research Institute
CI282	LMM757	Ninuo tea	Assam type	China, Yunnan, Menghai, Tea Research Institute
CI283	LMM760	Luxideang tea	Assam type	China, Yunnan, Menghai, Tea Research Institute
CI284	LMM761	Menglian Assam tea	Assam type	China, Yunnan, Menghai, Tea Research Institute
CI285	LMM762	Fengqingdabai tea	Assam type	China, Yunnan, Menghai, Tea Research Institute
CI286	LMM764	Malutang tea	Assam type	China, Yunnan, Menghai, Tea Research Institute
CI287	LMM776	Assam tea 1	Assam type	China, Yunnan, Menghai, Tea Research Institute
CI288	LMM778	Huaqiaonongchang tea	Assam type	China, Guangdong, Jiaoling
CI289	DUG 3	Dadugang Daye Tea	Assam type	China, Yunnan, Dadugang
CI290	DUG 4	Dadugang Daye Tea	Assam type	China, Yunnan, Dadugang
CI291	LMM766	Laochang tea	Assam type	China, Yunnan, Menghai, Tea Research Institute
CI292	LMM768	ZiJuan tea (Purple leaf tea)	Assam type	China, Yunnan, Menghai, Tea Research Institute
CI293	LMM769	Foxiang No.1	Assam type	China, Yunnan, Menghai, Tea Research Institute
CI294	LMM771	Foxiang No.3	Assam type	China, Yunnan, Menghai, Tea Research Institute
CI295	LMM772	Foxiang No.4	Assam type	China, Yunnan, Menghai, Tea Research Institute
CI296	LMM773	Foxiang No.5	Assam type	China, Yunnan, Menghai, Tea Research Institute
CI297	LMM87	Qingshui No.3	Assam type	China, Bioshan, Changning
CI298	LMM88	Feng No.9	Assam type	China, Bioshan, Changning
CI299	LMM89	Yunkang No.10	Assam type	China, Bioshan, Changning
CI300	12009	Zijin Tea	Assam type	China, Yunnan, Puer
CI301		Namroop 1	China type	India, Assam, Namroop Estate, TATA Plantations	Planted in 1898
CI302		Namroop 2	China type	India, Assam, Namroop Estate, TATA Plantations	Planted in 1898
CI303		Namroop 3	China type	India, Assam, Namroop Estate, TATA Plantations	Planted in 1898
CI304		Namroop 4	China type	India, Assam, Namroop Estate, TATA Plantations	Planted in 1898
CI305		Namroop 5	China type	India, Assam, Namroop Estate, TATA Plantations	Planted in 1898
CI306		Namroop 6	China type	India, Assam, Namroop Estate, TATA Plantations	Planted in 1898
CI307		Namroop 7	China type	India, Assam, Namroop Estate, TATA Plantations	Planted in 1898
CI308		Namroop 8	China type	India, Assam, Namroop Estate, TATA Plantations	Planted in 1898
CI309		Namroop 9	China type	India, Assam, Namroop Estate, TATA Plantations	Planted in 1898
CI310		Namroop 10	China type	India, Assam, Namroop Estate, TATA Plantations	Planted in 1898
CI311		SKM 1	China hybrid	India, Darjeeling, Ging, Tea Research Association	Commercial clone
CI312		T burboo 9	China hybrid	India, Darjeeling, Ging, Tea Research Association	Commercial clone
CI313		RR 4/5	China hybrid	India, Darjeeling, Ging, Tea Research Association	Commercial clone
CI314		BB 157	China hybrid	India, Darjeeling, Ging, Tea Research Association
CI315		AV 2-1	China type	India, Darjeeling, Ging, Tea Research Association
CI316		BTam 15/263	China hybrid	India, Darjeeling, Ging, Tea Research Association	Commercial clone
CI317		RR 17/144	China hybrid	India, Darjeeling, Ging, Tea Research Association	Commercial clone
CI318		HV 39	China hybrid	India, Darjeeling, Ging, Tea Research Association	Commercial clone
CI319		BS 7/TA/76	China hybrid	India, Darjeeling, Ging, Tea Research Association	Commercial clone
CI320		P 312	China hybrid	India, Darjeeling, Ging, Tea Research Association
CI321		BB 668	China hybrid	India, Darjeeling, Ging, Tea Research Association	Commercial clone
CI322		P 1258	China hybrid	India, Darjeeling, Ging, Tea Research Association
CI323		Teesta Valley-1	China type	India, Darjeeling, Ging, Tea Research Association
CI324		T 253	China/Assam hybrid?	India, Darjeeling, Ging, Tea Research Association
CI325		T 78	China hybrid	India, Darjeeling, Ging, Tea Research Association	Commercial clone
CI326		BB 777	China hybrid	India, Darjeeling, Ging, Tea Research Association
CI327		BS 9/3/76	China hybrid	India, Darjeeling, Ging, Tea Research Association	Commercial clone
CI328		T 383	China hybrid	India, Darjeeling, Ging, Tea Research Association	Commercial clone
CI329		P 1404	China hybrid	India, Darjeeling, Ging, Tea Research Association	Commercial clone
CI330		T 145	China/Assam hybrid?	India, Darjeeling, Ging, Tea Research Association
CI331		T 246	China hybrid	India, Darjeeling, Ging, Tea Research Association
CI332		CP 1	China type	India, Darjeeling, Ging, Tea Research Association	Commercial clone
CI333		T 135	China hybrid	India, Darjeeling, Ging, Tea Research Association	Commercial clone
CI334		K-1/1	China hybrid	India, Darjeeling, Ging, Tea Research Association	Commercial clone
CI335		B /5/63 (Sundaram)	Assam hybrid	India, Darjeeling, Ging, Tea Research Association
CI336		AUGC 1	China type	India, Assam, Jorhat, Agriculture University	Germplasm collection
CI337		AUGC 2	China type	India, Assam, Jorhat, Agriculture University	Germplasm collection
CI338		AUGC 3	China type	India, Assam, Jorhat, Agriculture University	Germplasm collection
CI339		AUGC 4	China type	India, Assam, Jorhat, Agriculture University	Germplasm collection
CI340		AUGC 5	China type	India, Assam, Jorhat, Agriculture University	Germplasm collection
CI341		TV 7	China hybrid	India, Assam, Jorhat, Tea Research Association
CI342		TV 1	Assam China hybrid	India, Assam, Jorhat, Tea Research Association
CI343		TV 2	Assam type	India, Assam, Jorhat, Tea Research Association
CI344		TV 3	Assam type	India, Assam, Jorhat, Tea Research Association
CI345		TV 4	Assam type	India, Assam, Jorhat, Tea Research Association
CI346		TV 5	Assam type	India, Assam, Jorhat, Tea Research Association
CI347		TV 6	Assam type	India, Assam, Jorhat, Tea Research Association
CI348		TV 8	Assam type	India, Assam, Jorhat, Tea Research Association
CI349		TV 10	Assam type	India, Assam, Jorhat, Tea Research Association
CI350		TV 11	Assam type	India, Assam, Jorhat, Tea Research Association
CI351		TV 12	Assam type	India, Assam, Jorhat, Tea Research Association
CI352		TV 13	Assam type	India, Assam, Jorhat, Tea Research Association
CI353		TV 14	Assam hybrid	India, Assam, Jorhat, Tea Research Association
CI354		TV 15	Assam type	India, Assam, Jorhat, Tea Research Association
CI355		TV 16	Assam hybrid	India, Assam, Jorhat, Tea Research Association
CI356		TV 17	Assam hybrid	India, Assam, Jorhat, Tea Research Association
CI357		TV 21	Assam type	India, Assam, Jorhat, Tea Research Association
CI358		Addabarie 1	Assam type	India, Assam, Addabarie Estate, TATA plantations	Planted in 1920
CI359		Addabarie 2	Assam type	India, Assam, Addabarie Estate, TATA plantations	Planted in 1920
CI360		Addabarie 3	Assam type	India, Assam, Addabarie Estate, TATA plantations	Planted in 1920
CI361		Addabarie 4	Assam type	India, Assam, Addabarie Estate, TATA plantations	Planted in 1920
CI362		Addabarie 5	Assam type	India, Assam, Addabarie Estate, TATA plantations	Planted in 1920
CI363		Addabarie 6	Assam type	India, Assam, Addabarie Estate, TATA plantations	Planted in 1920
CI364		Addabarie 7	Assam type	India, Assam, Addabarie Estate, TATA plantations	Planted in 1920
CI365		Addabarie 8	Assam type	India, Assam, Addabarie Estate, TATA plantations	Planted in 1920
CI366		Addabarie 9	Assam type	India, Assam, Addabarie Estate, TATA plantations	Planted in 1920
CI367		Addabarie 10	Assam type	India, Assam, Addabarie Estate, TATA plantations	Planted in 1920
CI368		Powei 1	Assam type	India, Assam, Powei Estate, TATA plantations	Planted in 1890
CI369		Powei 2	Assam type	India, Assam, Powei Estate, TATA plantations	Planted in 1890
CI370		Powei 3	Assam type	India, Assam, Powei Estate, TATA plantations	Planted in 1890
CI371		Powei 4	Assam type	India, Assam, Powei Estate, TATA plantations	Planted in 1890
CI372		Powei 5	Assam type	India, Assam, Powei Estate, TATA plantations	Planted in 1890
CI373		Powei 6	Assam type	India, Assam, Powei Estate, TATA plantations	Planted in 1890
CI374		Powei 7	Assam type	India, Assam, Powei Estate, TATA plantations	Planted in 1890
CI375		Powei 8	Assam type	India, Assam, Powei Estate, TATA plantations	Planted in 1890
CI376		Powei 9	Assam type	India, Assam, Powei Estate, TATA plantations	Planted in 1890
CI377		Powei 10	Assam type	India, Assam, Powei Estate, TATA plantations	Planted in 1890
CI378		AUGC 6	Assam type	India, Assam, Jorhat, Agriculture University	Germplasm collection
CI379		AUGC 7	Assam type	India, Assam, Jorhat, Agriculture University	Germplasm collection
CI380		AUGC 8	Assam type	India, Assam, Jorhat, Agriculture University	Germplasm collection
CI381		AUGC 9	Assam type	India, Assam, Jorhat, Agriculture University	Germplasm collection
CI382		AUGC10	Assam type	India, Assam, Jorhat, Agriculture University	Germplasm collection
CI383		Margarita 1	Assam type	India, Jayrampur, Margarita	Near wild?
CI384		Margarita 2	Assam type	India, Jayrampur, Margarita	Near wild?
CI385		Singpo 1	Assam type	India, Assam, Singpo ethnic village
CI386		Singpo 2	Assam type	India, Assam, Singpo ethnic village
CI387		TV 9	Cambod type	India, Assam, Jorhat, Tea Research Association
CI388		TV 20	Cambod type	India, Assam, Jorhat, Tea Research Association
CI389		TV 22	Cambod type	India, Assam, Jorhat, Tea Research Association
CI390		TV 23	Cambod type	India, Assam, Jorhat, Tea Research Association
CI391		TV 25	Cambod type	India, Assam, Jorhat, Tea Research Association
CI392		TV 29	Cambod type	India, Assam, Jorhat, Tea Research Association
